# Supplementary material for: An international multi-centre cohort study of weight loss in overweight cats: Differences in outcome in different geographical locations
Source: PLoS One. 2018 Jul 25;13(7):e0200414. doi: 10.1371/journal.pone.0200414 (PMC6059437; doi:10.1371/journal.pone.0200414)
Supplement: S1 Dataset — Computer spreadsheet containing study data for the 710 cats in the study. (XLSX) [file pone.0200414.s002.xlsx]

## Sheet: Sheet1
ID.PATIENT
